# Supplementary material for: Chemical Composition and Antibacterial Activity Against Food-Borne Pathogens of Six Essential Oils from Plants in Northeastern Peru
Source: Pharmaceuticals (Basel). 2026 Jun 18;19(6):951. doi: 10.3390/ph19060951 (PMC13304477; doi:10.3390/ph19060951)
Supplement: Supplementary file 1 [file pharmaceuticals-19-00951-s001.zip]

Archive with 1 entries (1 files):
- pharmaceuticals-4355828-supplementary.pdf
